# Supplementary material for: recountmethylation enables flexible analysis of public blood DNA methylation array data
Source: Bioinform Adv. 2023 Feb 20;3(1):vbad020. doi: 10.1093/bioadv/vbad020 (PMC9976962; doi:10.1093/bioadv/vbad020)
Supplement: vbad020_Supplementary_Data [file vbad020_supplementary_data.zip]

Archive with 2 entries (2 files):
- supplemental_tables.pdf
- supplemental_figures.pdf
